# Supplementary material for: TNF-α represses fibroblast to myofibroblast transition through the histone methyltransferase Setdb2
Source: JCI Insight. 2025 Nov 24;10(22):e190836. doi: 10.1172/jci.insight.190836 (PMC12643505; doi:10.1172/jci.insight.190836)
Supplement: Supporting data values [file jciinsight-10-190836-s137.xlsx]

## Sheet: Fig 1
Fig 1A
No supporting data
Fig 1B
Acta		+TNF-α
	1.04683	0.520914
	0.961163	0.548841
	0.993862	0.481358
Tagln		+TNF-α
	1.02702	0.495856
	0.999756	0.429635
	0.973929	0.48978
Myl9		+TNF-α
	1.00989	0.458598
	0.941743	0.397439
	1.05147	0.393288
Cald1		+TNF-α
	0.929	0.878
	1.034	0.839
	1.041	0.884
Fig 1C	Kat14	1965.57
	Atf2	587.12
	Dnmt1	222.2
	Ciita	11.55
	Aurkb	9.78
	Ash1l	5.64
	Setdb2	4.6
	Cdyl	2.24
	Prmt1	1.82
	Kat2a	1.78
	Prmt3	1.69
	Prmt7	1.53
	Rps6ka5	0.4
	Smyd3	0.4
	Hdac5	0.39
	Esco2	0.37
	Kat6b	0.29
	Hdac11	0.22
Fig 1D		+TNF-α
	1.136	6.852
	0.92	6.46
	0.957	5.845
Fig 1E
No Supporting data
Fig 1F
No Supporting data
Fig 1G
No Supporting data

## Sheet: Fig 2
Fig 1A
siNTC	siNTC+TNFa	SiSETDB2	siSETDB2 +TNFa
1.051	7.687	0.309	0.735901
1.022	7.405	0.268482	0.77876
0.931	6.671	0.268464	0.805684
2B				2C	Setdb2 f/f ColCreERT -/-	Setdb2 f/f ColCreERT +/+				2D	Setdb2 f/f ColCreERT -/-	Setdb2 f/f ColCreERT +/+
Acta	siNTC	siSetdb2		Acta						Acta	5.39463	2.25626
	1.042	1.34504			1.113	6.17082					6.89607	1.68837
	0.943	1.47189			1.084	6.27777					4.96918	1.66678
	1.017	1.31754			0.828	5.96497
Tagln	siNTC	siSetdb2		Tagln						Tagln	6.43002	1.85694
	1.074	1.63956			1.265	3.24023					8.13436	1.62401
	0.907	1.31763			0.876	3.6982					6.89367	1.15024
	1.027	1.62847			0.903	3.57629
Myl9	siNTC	siSetdb2		Myl9						Myl9	7.31736	2.47588
	1.009	1.21831			1.267	2.25297					8.04296	1.89801
	0.988	1.27714			1.01	2.25881					5.48496	1.59282
	1.003	1.21877			0.781	2.18095
Cald1	siNTC	siSetdb2		Cald1						Cald1	9.60376	2.74231
	0.949	1.45727			1.674	2.61592					7.92669	3.04394
	0.951	1.62071			0.597	2.5038					9.453	2.92868
	1.108	1.53942			1.001	2.56603
Fig 2E
No supporting values
Fig 2F
No Supporting Values

## Sheet: Fig 3
Fig 3A
stat3		+TNF-α
	1.069	1.427
	0.911	1.197
	1.027	1.671
Fig 3B		+TNF-α
	76.4316	99.7003
	68.9528	89.8544
	70.1619	85.0416
Fig 3C	siNTC	siSTAT3
	1.27	0.702364
	0.894	0.531777
	0.88	0.529063
Fig 3D	Stat3 f/f ColCreERT -/-	Stat3 f/f ColCreERT +/+
	1.16361	0.616254
	0.997153	1.5001e-06
	0.861846	0.425455
Fig 3E		+Tofacitinib
	99.7003	62.0894
	89.8544	65.375
	85.0416	55.6432
Fig 3F		+TNF-α	TNF-α + Tofacitinib
	1.136	6.852	2.51322
	0.92	6.46	3.74929
	0.957	5.845	3.46162

## Sheet: Fig 4
Fig 4A
No Supporting Values
Fig 2B
Setdb2		+Activated Supernatant
	1.263	4.338
	1.067	3.628
	0.742	3.252
Acta		+Activated Supernatant
	1.138	0.515
	0.959	0.538
	0.917	0.501
Tagln		+Activated Supernatant
	1.098	0.581
	0.982	0.545
	0.928	0.61
Myl9		+Activated Supernatant
	1.07	0.567
	0.955	0.561
	0.979	0.57
Cald1		+Activated Supernatant
	1.085	0.407
	0.958	0.416
	0.962	0.385
Fig 2C		+Etanercept
	4.338	1.82
	3.628	1.111
	3.252	1.102

## Sheet: Fig 5
Fig 5A	ND	DIO
	1.47	8.69
	0.5	8.93
	1.37	11.07
Fig 5B	ND	DIO
	1.09768	6.83512
	0.960474	7.07058
	0.941841	7.98193
Fig 5C and D
No supporting values
Fig 5D
day 1 cre-
day 1 cre+
day 2 cre-	115.589	88.7789	119.651	105.396	100	112.303	99.7041	79.0088	71.5909	82.5243	97.8456	99.7519	88.1818	81.5625	124.759	89.6648	79.1429	130.492	84.4639	100.189	104.786
day 2cre+	98.1132	110.584	48.169	97.0199	126.59	60.6897	115.161	115.635	104.416	43.7653	120.21
day 3 cre-	117.11	105.941	134.061	126.978	128.451	112.934	61.0795	118.123	107.361	121.34	83.8636	68.4375	140.193	68.1564	110	119.129	103.282	100.566	122.418
day 3 cre+	116.981	133.577	57.4648	76.8212	110.694	72.4138	99.0323	124.43	117.35	63.0807	123.622
day 4 cre-	118.631	108.911	143.668	142.446	143.38	109.464	120.71	93.586	50.8523	118.123	115.799	108.685	82.5	48.75	125.724	44.1341	123.143	114.773	81.4004	99.0566	105.793
day 4 cre+	98.1132	110.584	48.169	97.0199	126.59	60.6897	115.161	115.635	104.416	43.7653	120.21
day 5 cre-	87.8327	97.0297	131.878	147.482	143.662	161.514	97.3373	95.6268	36.9318	102.589	83.8636	105.386	68.4375	83.1818	45.9375	115.434	39.3855	94	106.439	125.164	99.0566	105.793	100.496
day 5 cre+	46.4151	87.2263	38.3099	69.8675	109.538	56.3218	104.516	120.521	74.448	38.1418	124.409
day 6 cre-	69.5817	83.4984	93.8865	128.777	133.521	87.3817	82.8402	79.8834	32.9545	95.1456	101.795	113.648	60.9091	32.5	96.7846	39.6648	86	100	75.7112	79.434	89.4206
day 6 cre+	27.1698	31.5493	57.2848	105.78	50.5747	90.3226	90.5537	52.9969	100	75.7112	79.434	89.4206	91.2409
day 7 cre-	61.89	95.99	94.76	149.3	136.3	91.8	70.71	81.05	24.15	93.53	88.51	94.79	37.27	15.31	98.71	32.68	94.29	81.06	82.06	80.19	94.21
day 7 cre+	16.6	79.2	26.92	36.73	87.86	49.89	87.42	98.37	32.81	22.25	110.8
Fig 5E	DMSO													Tofacitinib
	0	100	100	100	100	100	100	100	100	100	100	100	100	100	100	100	100	100	100	100	100	100	100
Day 1	1	78.75	74.0608	76.8362	65.6051	91.6667	94.2177	116.558	115.04	139.599	66.73	120.904	92.9978	116.928	102.181	103.548	119.811	91.784	87.9121	174.157	82.5137
Day 2	2	101.5	44.186	76.5537	67.8344	109.259	122.789	127.669	89.7098	162.657	82.8897	106.215	98.9059	120.69	57.9439	86.129	106.289	63.615	68.6813	147.94	62.0219	109.635	100.708
Day 3	3	65.25	62.7907	53.1073	49.6815	87.2685	120.408	89.1068	88.1266	119.298	86.5019	81.0734	87.3085	94.6708	64.1745	76.129	117.296	77.23	58.5165	116.479	72.9508	92.0266	83.0189
Day 4	4	44.75	49.9106	44.9153	41.0828	78.2407	98.2993	81.4815	81.2665	116.792	80.2281	85.3107	77.2429	78.3699	38.0062	58.3871	72.0126	61.5023	42.033	72.2846	50.8197	65.1163	59.1981
Day 5	5	37.5	40.7871	35.3107	37.5796	80.787	94.898	51.4161	87.0712	106.266	72.2433	85.3107	82.9322	47.6489	27.4143	61.6129	66.0377	41.5493	34.3407	55.4307	43.9891	60.4651	33.7264
Day 6	6	38.25	29.6959	30.226	27.707	76.3889	107.483	59.9129	79.1557	112.281	69.7719	74.2938	66.302	33.5423	22.7414	30	66.6667	44.8357	17.8571	56.1798	39.6175	50.1661	27.1226
Day 7	7	26	25.2236	27.9661	29.2994	70.1389	98.2993	54.2484	72.2955	109.023	72.2433	75.1412	60.6127	24.4514	15.8879	16.129	46.2264	21.831	14.011			38.5382	17.4528
Fig 5F + G
Acta	DMSO	Tofacitinib
	0.995	1.571
	0.941	1.507
	1.068	1.736
Tagln	DMSO	Tofacitinib
	1.03	1.494
	0.968	1.455
	1.004	1.463
Myl9	DMSO	Tofacitinib
	0.894	1.461
	1.075	1.396
	1.041	1.675
Cald1	DMSO	Tofacitinib
	0.925	1.475
	1.13	1.206
	0.957	1.268
Setdb2	DMSO	Tofacitinib
	0.969	0.313
	1.107	0.33
	0.933	0.317
Fig 5H and I
No supporting values

## Sheet: Fig 6
No Supporting Values

## Sheet: FS1
Fig FS1
No Supporting Values

## Sheet: FS2
Stat1
	+TNF-α
0.924	1.175
1.126	1.218
0.961	1.352
Stat2
	+TNF-α
1.031	1.003
1.038	1.016
0.934	1.07
Stat4
	+TNF-α
1.125	1.019
0.889
	1.024
